# Supplementary material for: Rapid identification of the predominant azole-resistant genotype in Candida tropicalis
Source: FEMS Yeast Res. 2024 Oct 21;24:foae025. doi: 10.1093/femsyr/foae025 (PMC11500656; doi:10.1093/femsyr/foae025)
Supplement: foae025_Supplemental_Files [file foae025_supplemental_files.zip]

Archive with 2 entries (2 files):
- FEMSYR Supplementary Figure20240801.docx
- FEMSYR Supplementary Table202400801.docx
